# Supplementary material for: Identification of a novel alphavirus related to the encephalitis complexes circulating in southern Brazil
Source: Emerg Microbes Infect. 2019 Jun 25;8(1):920–33. doi: 10.1080/22221751.2019.1632152 (PMC6598490; doi:10.1080/22221751.2019.1632152)
Supplement: Supplemental Material [file TEMI_A_1632152_SM6791.zip]

Archive with 5 entries (3 files):
- Supplementary Material/temi-2019-0026-20190612190150/
- Supplementary Material/temi-2019-0026-20190612190150/doc/
- Supplementary Material/temi-2019-0026-20190612190150/doc/Fig S3.jpg
- Supplementary Material/temi-2019-0026-20190612190150/doc/Figure S1 final.tiff
- Supplementary Material/temi-2019-0026-20190612190150/doc/Figure S2.tiff
